# Supplementary material for: Indicators of Neuromuscular, Metabolic and Perceptual Fatigue Following a 5 km Run
Source: Sports (Basel). 2026 Jun 25;14(7):262. doi: 10.3390/sports14070262 (PMC13418486; doi:10.3390/sports14070262)
Supplement: Supplementary file 1 [file sports-14-00262-s001.zip]

Archive with 1 entries (1 files):
- sports-4359509-supplementary.pdf
